# Supplementary material for: Porous Materials Based on Poly(methylvinylsiloxane) Cross-Linked with 1,3,5,7-Tetramethylcyclotetrasiloxane in High Internal Phase Emulsion as Precursors to Si-C-O and Si-C-O/Pd Ceramics
Source: Materials (Basel). 2021 Sep 29;14(19):5661. doi: 10.3390/ma14195661 (PMC8510497; doi:10.3390/ma14195661)
Supplement: Supplementary file 1 [file materials-14-05661-s001.zip]

Archive with 1 entries (1 files):
- materials-1336734-supplementary.pdf
